# Supplementary material for: Myokine Secretion Dynamics and Their Role in Critically Ill Patients: A Scoping Review
Source: J Clin Med. 2025 Apr 23;14(9):2892. doi: 10.3390/jcm14092892 (PMC12072662; doi:10.3390/jcm14092892)
Supplement: Supplementary file 1 [file jcm-14-02892-s001.zip]

Archive with 1 entries (1 files):
- jcm-3429562-supplementary.pdf
